# Supplementary material for: Host Genetic Background Effect on Body Weight Changes Influenced by Heterozygous Smad4 Knockout Using Collaborative Cross Mouse Population
Source: Int J Mol Sci. 2023 Nov 9;24(22):16136. doi: 10.3390/ijms242216136 (PMC10671513; doi:10.3390/ijms242216136)
Supplement: Supplementary file 1 [file ijms-24-16136-s001.zip]

Archive with 1 entries (1 files):
- ijms-2652835-supplementary.pdf
